# Supplementary material for: Modeling and mapping the habitat suitability and the potential distribution of Arboviruses vectors in Morocco
Source: Parasite. 2021 Apr 14;28:37. doi: 10.1051/parasite/2021030 (PMC8051322; doi:10.1051/parasite/2021030)
Supplement: Supplementary file 1 — S1 File. Correlation matrix results of the environmental variables collinearity test. S2 File. Correlation matrix Heatmap. S3 File. Evaluation metrics of the Maxent model runs using different parameters and combinations. S4 File. Ae. aegypti prediction model with occurrence points. S5 File. Ae. vexans prediction model with occurrence points. S6 File. Modeling results for Ae. albopictus in Mediterranean Basin countries. S7 File. Ae. albopictus prediction model with occurrence points. S8 File. Ae. caspius prediction model with occurrence points. S9 File. Cx. pipiens prediction model with occurrence points. S10 File. Ae. detritus prediction model with occurrence points. S11 File. Global potential distribution of Ae. vittatus. S12 File. Ae. vittatus prediction model with occurrence points. [file parasite-28-37-olm.zip › parasite200169-olm/S1 file.xlsx]

## Sheet: Sheet1
			S1 File. Correlation matrix results for environmental variables collinearity test
	BIO0*	BIO1	BIO2	BIO3	BIO4	BIO5	BIO6	BIO7	BIO8	BIO9	BIO10	BIO11	BIO12	BIO13	BIO14	BIO15	BIO16	BIO17	BIO18	BIO19
BIO0*	1	-0.183715	-0.31167	-0.118422	-0.0876389	-0.0654433	-0.0721652	0.125983	-0.0656718	-0.0741612	-0.0190302	-0.0925453	0.183387	0.0184257	-0.0458467	-0.282361	-0.14173	-0.0061263	-0.330902	-0.0990983
BIO1	-0.183715	1	0.935065	0.979755	0.378145	0.454798	0.0551967	0.373947	0.444163	0.0826881	0.22516	0.248015	0.520249	0.838377	-0.832888	0.895906	0.967562	-0.730444	0.812615	0.937945
BIO2	-0.31167	0.935065	1	0.847794	0.199274	0.302454	-0.0756737	0.426362	0.285683	-0.0544955	0.101209	0.111045	0.620513	0.659312	-0.584554	0.988371	0.824805	-0.454514	0.865826	0.831254
BIO3	-0.118422	0.979755	0.847794	1	0.453592	0.510922	0.123047	0.319356	0.504035	0.152471	0.267015	0.315038	0.425258	0.89049	-0.925685	0.795274	0.995999	-0.846947	0.731645	0.94981
BIO4	-0.0876389	0.378145	0.199274	0.453592	1	0.896209	0.708479	-0.224463	0.9222	0.74365	0.798147	0.753505	-0.244315	0.564488	-0.553818	0.118803	0.486098	-0.614955	0.250493	0.373973
BIO5	-0.0654433	0.454798	0.302454	0.510922	0.896209	1	0.392236	0.0468244	0.992614	0.429427	0.744577	0.582918	-0.103541	0.580849	-0.567228	0.231988	0.526443	-0.588653	0.368755	0.412606
BIO6	-0.0721652	0.0551967	-0.0756737	0.123047	0.708479	0.392236	1	-0.496158	0.428942	0.993781	0.555856	0.672349	-0.374365	0.221155	-0.244955	-0.139705	0.16654	-0.345727	-0.0668085	0.107116
BIO7	0.125983	0.373947	0.426362	0.319356	-0.224463	0.0468244	-0.496158	1	0.00720883	-0.496843	-0.166642	-0.283066	0.533776	0.26656	-0.181628	0.445621	0.272457	-0.0609647	0.439197	0.270808
BIO8	-0.0656718	0.444163	0.285683	0.504035	0.9222	0.992614	0.428942	0.00720883	1	0.466278	0.763345	0.608804	-0.123752	0.581173	-0.56867	0.214267	0.521437	-0.59467	0.350841	0.407196
BIO9	-0.0741612	0.0826881	-0.0544955	0.152471	0.74365	0.429427	0.993781	-0.496843	0.466278	1	0.579439	0.699726	-0.371372	0.254964	-0.274898	-0.121006	0.196713	-0.375422	-0.0444435	0.134225
BIO10	-0.0190302	0.22516	0.101209	0.267015	0.798147	0.744577	0.555856	-0.166642	0.763345	0.579439	1	0.375449	-0.20048	0.355214	-0.338718	0.0266981	0.283674	-0.390782	0.254205	0.153629
BIO11	-0.0925453	0.248015	0.111045	0.315038	0.753505	0.582918	0.672349	-0.283066	0.608804	0.699726	0.375449	1	-0.242593	0.429725	-0.404046	0.0538149	0.355749	-0.474852	0.072282	0.306238
BIO12	0.183387	0.520249	0.620513	0.425258	-0.244315	-0.103541	-0.374365	0.533776	-0.123752	-0.371372	-0.20048	-0.242593	1	0.38754	-0.209934	0.706381	0.354492	0.0154334	0.534533	0.438091
BIO13	0.0184257	0.838377	0.659312	0.89049	0.564488	0.580849	0.221155	0.26656	0.581173	0.254964	0.355214	0.429725	0.38754	1	-0.891407	0.612878	0.887378	-0.826191	0.638371	0.807672
BIO14	-0.0458467	-0.832888	-0.584554	-0.925685	-0.553818	-0.567228	-0.244955	-0.181628	-0.56867	-0.274898	-0.338718	-0.404046	-0.209934	-0.891407	1	-0.512777	-0.93574	0.971149	-0.501607	-0.860445
BIO15	-0.282361	0.895906	0.988371	0.795274	0.118803	0.231988	-0.139705	0.445621	0.214267	-0.121006	0.0266981	0.0538149	0.706381	0.612878	-0.512777	1	0.764412	-0.358359	0.845755	0.791592
BIO16	-0.14173	0.967562	0.824805	0.995999	0.486098	0.526443	0.16654	0.272457	0.521437	0.196713	0.283673	0.355749	0.354492	0.887378	-0.93574	0.764412	1	-0.875842	0.704626	0.94859
BIO17	-0.0061263	-0.730444	-0.454514	-0.846947	-0.614955	-0.588653	-0.345727	-0.0609647	-0.59467	-0.375422	-0.390782	-0.474852	0.0154334	-0.826191	0.971149	-0.358359	-0.875842	1	-0.387245	-0.781054
BIO18	-0.330902	0.812615	0.865826	0.731645	0.250493	0.368755	-0.0668085	0.439197	0.350841	-0.0444435	0.254205	0.072282	0.534533	0.638371	-0.501607	0.845755	0.704626	-0.387245	1	0.609388
BIO19	-0.0990983	0.937945	0.831254	0.94981	0.373973	0.412606	0.107116	0.270808	0.407196	0.134225	0.153629	0.306238	0.438091	0.807672	-0.860445	0.791592	0.94859	-0.781054	0.609388	1
*Elvation above sea level
